# Supplementary material for: A Modified Murine Embryonic Stem Cell Test for Evaluating the Teratogenic Effects of Drugs on Early Embryogenesis
Source: PLoS One. 2015 Dec 18;10(12):e0145286. doi: 10.1371/journal.pone.0145286 (PMC4686177; doi:10.1371/journal.pone.0145286)
Supplement: S1 Table — (XLSX) [file pone.0145286.s003.xlsx]

## Sheet: Sheet1
Table S1. Drug List
Drug Names	Categories	Properties
Hormone associate
oxandrolone	X	Anabolic Agents Androgens
oxymetholone	X	Anabolic steroid
raloxifene	X	Antihypocalcemic Agents Osteoporosis Prophylactic Selective Estrogen Receptor Modulators Estrogen Antagonists Bone Density Conservation Agents
testosterone	X	Androgens
triptorelin	X	GnRH agonist
norethisterone	X	Contraceptives, Oral, Synthetic Progestins
nandrolone	X	Anabolic Agents Androgens
nafarelin	X	Fertility Agents, Female Gonadotropin-releasing hormones Antiendometriotic agent
mifepristone	X	Contraceptives, Oral, Synthetic Menstruation-Inducing Agents Luteolytic Agents Contraceptives, Postcoital, Synthetic Hormone Antagonists Abortifacient Agents, Steroidal
levonorgestrel	X	Contraceptives Contraceptives, Oral, Synthetic Contraceptive Agents, Female
methyltestosterone	X	Anabolic Agents Hormone Replacement Agents Androgens
mestranol	X	Estrogens
medroxy progesterone	X	Contraceptives Progestins
ethinyl estradiol	X	Estrogens
estropipate	X	Hormone Replacement Agents Estrogens
estradiol	X	Anticholesteremic Agents Estrogens Anti-menopausal Agents
dienestrol	X	Estrogens, Non-Steroidal
danazol	X	Estrogen Antagonists
clomifene	X	Selective Estrogen Receptor Modulators Estrogen Antagonists Fertility Agents, Female
cetrorelix	X	Infertility Agents Hormone Antagonists
stanozolol	X	Pyrazoles Hydroxy Compounds Alcohols and Polyols Heterocyclic compounds Aromatic compounds Imines Steroids and Steroid Derivatives Cyclohexenes and Derivatives
histrelin	X	Hormone
ganirelix	X	Hormone
lynestrenol	D	Hormonal contraceptive for systemic use Progestin
hydroxy progesterone caproate	D	steroid hormone
ethisterone	D	progestogen hormone
Neural transmitter associate
temazepam	X	Anti-anxiety Agents Hypnotics and Sedatives Benzodiazepines Adjuvants, Anesthesia GABA Modulators
flurazepam	X	Anti-anxiety Agents Hypnotics and Sedatives GABA Modulators
triazolam	X	Anti-anxiety Agents Benzodiazepines Adjuvants, Anesthesia GABA Modulators
estazolam	X	Anti-anxiety Agents Anticonvulsants GABA Modulators
dihydroergotamine	X	Vasoconstrictor Agents Analgesics Sympatholytics Anti-migraine Agents Dopamine Agonists Analgesics, Non-Narcotic
methysergide	X	Vasoconstrictor Agents Sympatholytics Serotonin Antagonists
phentermine	X	Adrenergic Agents Central Nervous System Stimulants Sympathomimetics Central Nervous System Agents Appetite Depressants Anorexigenic Agents Stimulants
diazepam	D	Anti-anxiety Agents Hypnotics and Sedatives Antiemetics Anticonvulsants Adjuvants, Anesthesia GABA Modulators Anesthetics, Intravenous Muscle Relaxants, Central
lorazepam	D	Anti-anxiety Agents Hypnotics and Sedatives Antiemetics Anticonvulsants Benzodiazepines GABA Modulators
clonazepam	D	Anticonvulsants Benzodiazepines GABA Modulators
oxazepam	D	Anti-anxiety Agents Hypnotics and Sedatives GABA Modulators
alprazolam	D	Anti-anxiety Agents Hypnotics and Sedatives Benzodiazepines GABA Modulators
midazolam	D	Anti-anxiety Agents Hypnotics and Sedatives Adjuvants, Anesthesia GABA Modulators Anesthetics, Intravenous
phenobarbitone	D	Hypnotics and Sedatives Anticonvulsants GABA Modulators Excitatory Amino Acid Antagonists
clorazepate	D	Anti-anxiety Agents Anticonvulsants GABA Modulators
valproate	D	Anticonvulsants Enzyme Inhibitors Antimanic Agents GABA Agents
meprobamate	D	Anti-anxiety Agents Hypnotics and Sedatives Anticonvulsants Muscle Relaxants, Central
paroxetine	D	Antidepressants Selective Serotonin Reuptake Inhibitors (SSRIs) Serotonin Uptake Inhibitors Antidepressive Agents, Second-Generation
Antineoplastic agent
plicamycin	X	Antibiotics, Antineoplastic
lenalidomide	X	Antineoplastic Agents
methotrexate	X	Antineoplastic Agents Antirheumatic Agents Antimetabolites Enzyme Inhibitors Folic Acid Antagonists Dermatologic Agents Immunosuppressive Agents Nucleic Acid Synthesis Inhibitors Abortifacient Agents, Nonsteroidal Abortifacient Agents Antimetabolites, Antineoplastic
fluorouracil	X	Antineoplastic Agents Antimetabolites Immunosuppressive Agents Antimetabolites, Antineoplastic
estramustine	X	Antineoplastic Agents Antineoplastic Agents, Hormonal Radiation-Protective Agents Antineoplastic Agents, Alkylating
leflunomide	X	Antineoplastic Agents Antirheumatic Agents Antiviral Agents Anti-inflammatory Agents Enzyme Inhibitors Immunosuppressive Agents Antiparasitic Agents Adjuvants
goserelin	X	Antineoplastic Agents Antineoplastic Agents, Hormonal
megestrol	X	Antineoplastic Agents, Hormonal Contraceptives, Oral, Synthetic
estrone	X	Antineoplastic Agents Estrogens Osteoporosis Prophylactic Anti-menopausal Agents
chlorotrianisene	X	Antineoplastic Agents Antineoplastic Agents, Hormonal Estrogens, Non-Steroidal
diethylstilbestrol	X	Antineoplastic Agents, Hormonal Carcinogens Estrogens, Non-Steroidal
fluoxymesterone	X	Anabolic Agents Antineoplastic Agents, Hormonal
leuprorelin	X	Antineoplastic agent Gonadotropin releasing hormone (GnRH) agonist
altretamine	D	Antineoplastic Agents Antineoplastic Agents, Alkylating
capecitabine	D	Antineoplastic Agents Antimetabolites Prodrugs Antimetabolites, Antineoplastic
carmustine	D	Antineoplastic Agents Antineoplastic Agents, Alkylating
azathioprine	D	Antirheumatic Agents Antimetabolites Immunosuppressive Agents Antimetabolites, Antineoplastic
azacitidine	D	Enzyme Inhibitors Antimetabolites, Antineoplastic
bortezomib	D	Antineoplastic Agents Protease Inhibitors
clofarabine	D	Antineoplastic Agents Antimetabolites Purine analogues
carboplatin	D	Antineoplastic Agents Cross-Linking Reagents
chlorambucil	D	Antineoplastic Agents Antineoplastic Agents, Alkylating
cisplatin	D	Antineoplastic Agents Radiation-Sensitizing Agents Cross-Linking Reagents
cytarabine	D	Antineoplastic Agents Antiviral Agents Antimetabolites Immunosuppressive Agents Antimetabolites, Antineoplastic
cladribine	D	Antineoplastic Agents Immunosuppressive Agents
dasatinib	D	Protein Kinase Inhibitors
cyclophosphamide	D	Antineoplastic Agents Antirheumatic Agents Immunosuppressive Agents Antineoplastic Agents, Alkylating Myeloablative Agonists Mutagens
daunorubicin	D	Antineoplastic Agents Antibiotics Antibiotics, Antineoplastic
doxorubicin	D	Antineoplastic Agents Antibiotics Antibiotics, Antineoplastic
decitabine	D	Antineoplastic Agents Enzyme Inhibitors Teratogens Antimetabolites, Antineoplastic
docetaxel	D	Antineoplastic Agents Radiation-Sensitizing Agents Antimalarials Antineoplastic Agents, Phytogenic
epirubicin	D	Antineoplastic Agents Antibiotics, Antineoplastic
erlotinib	D	Protein Kinase Inhibitors
etoposide	D	Nucleic Acid Synthesis Inhibitors Antineoplastic Agents, Phytogenic
everolimus	D	Immunosuppressive Agents Protein Kinase Inhibitors
fludarabine	D	Antineoplastic Agents Antimetabolites Immunosuppressive Agents Antimetabolites, Antineoplastic
flutamide	D	Antineoplastic Agents, Hormonal Androgen Antagonists
exemestane	D	Antineoplastic Agents Aromatase Inhibitors
floxuridine	D	Antimetabolites Antineoplastics Antimetabolites, Antineoplastic
gefitinib	D	Antineoplastic Agents Protein Kinase Inhibitors
gemcitabine	D	Antineoplastic Agents Antiviral Agents Radiation-Sensitizing Agents Antimetabolites Enzyme Inhibitors Immunosuppressive Agents Antimetabolites, Antineoplastic
idarubicin	D	Antineoplastic Agents Antibiotics Antibiotics, Antineoplastic
imatinib	D	Antineoplastic Agents Protein Kinase Inhibitors
irinotecan	D	Antineoplastic Agents Radiation-Sensitizing Agents Parasympathomimetics Enzyme Inhibitors Prodrugs Antineoplastic Agents, Phytogenic
ixabepilone	D	Antineoplastic Agents
lapatinib	D	Antineoplastic Agents Protein Kinase Inhibitors
letrozole	D	Antineoplastic Agents Aromatase Inhibitors
lomustine	D	Antineoplastic Agents Antineoplastic Agents, Alkylating
melphalan	D	Antineoplastic Agents, Alkylating Myeloablative Agonists
mercaptopurine	D	Antineoplastic Agents Antimetabolites Immunosuppressive Agents Nucleic Acid Synthesis Inhibitors Purine analogues Antimetabolites, Antineoplastic
mitoxantrone	D	Antineoplastic Agents Analgesics
mycophenolic acid	D	Enzyme Inhibitors Antibiotics, Antineoplastic
nelarabine	D	Antineoplastic Agents
oxaliplatin	D	Antineoplastic Agents
nilotinib	D	Anticancer Agents
paclitaxel	D	Antineoplastic Agents Antineoplastic Agents, Phytogenic Tubulin Modulators
sorafenib	D	Antineoplastic Agents Protein Kinase Inhibitors Anticancer Agents
sunitinib	D	Antineoplastic Agents Angiogenesis Inhibitors
pemetrexed	D	Antineoplastic Agents Antimetabolites Enzyme Inhibitors Folic Acid Antagonists Antimetabolites, Antineoplastic
teniposide	D	Antineoplastic Agents Enzyme Inhibitors Nucleic Acid Synthesis Inhibitors
temsirolimus	D	Antineoplastic Agents Protein Kinase Inhibitors
thiotepa	D	Alkylating Agents Antineoplastic Agents, Alkylating
toremifene	D	Antineoplastic Agents Antineoplastic Agents, Hormonal Selective Estrogen Receptor Modulators Bone Density Conservation Agents
tamoxifen	D	Antineoplastic Agents, Hormonal Selective Estrogen Receptor Modulators Estrogen Antagonists Bone Density Conservation Agents
temozolomide	D	Antineoplastic Agents Antineoplastic Agents, Alkylating
trimetrexate	D	Antiprotozoals Folic Acid Antagonists Antifungal Agents Antibiotics Antimetabolites, Antineoplastic
thioguanine	D	Antimetabolites, Antineoplastic
topotecan	D	Antineoplastic Agents Enzyme Inhibitors
vorinostat	D	Antineoplastic Agents Enzyme Inhibitors Anticarcinogenic Agents
tioguanine	D	Antimetabolites, Antineoplastic
vincristine	D	Antineoplastic Agents Antineoplastic Agents, Phytogenic Tubulin Modulators
vinblastine	D	Antineoplastic Agents, Phytogenic Tubulin Modulators
colchicine	D	Gout Suppressants Tubulin Modulators
vinorelbine	D	Antineoplastic Agents Radiation-Sensitizing Agents Antineoplastic Agents, Phytogenic
hydroxycarbamide	D	antineoplastic antiretroviral
dutasteride	X	Enzyme Inhibitors Anti-baldness Agents Antihyperplasia Agents
zoledronic acid	D	Antihypocalcemic Agents Bisphosphonates Antiresorptives Bone Density Conservation Agents
Anti-Bacterial Agents
demeclocycline	D	Anti-Bacterial Agents Tetracyclines
doxycycline	D	Anti-Bacterial Agents Antimalarials Tetracyclines
minocycline	D	Anti-Bacterial Agents Tetracyclines
oxytetracycline	D	Anti-Bacterial Agents Tetracyclines
tetracycline	D	Anti-Bacterial Agents Antiprotozoals Tetracyclines Protein Synthesis Inhibitors
tigecycline	D	Anti-Bacterial Agents Tetracyclines Antibacterial Agents
kanamycin	D	Anti-Bacterial Agents Protein Synthesis Inhibitors Aminoglycosides
streptomycin	D	Anti-Bacterial Agents Protein Synthesis Inhibitors Aminoglycosides
tobramycin	D	Anti-Bacterial Agents Aminoglycosides
amikacin	D	Anti-Bacterial Agents Aminoglycosides
netilmicin	D	Anti-Bacterial Agents Protein Synthesis Inhibitors Aminoglycosides
Antithyroid Agents
carbimazole	D	Antithyroid Agents
methimazole	D	Antithyroid Agents
thiamazole	D	Imidazole derivative Antithyroid agent
propylthiouracil	D	Antimetabolites Antithyroid Agents
Keratolytic Agents
tazarotene	X	Keratolytic Agents Dermatologic Agents Prodrugs Teratogens
acitretin	X	Keratolytic Agents
etretinate	X	Keratolytic Agents
isotretinoin	X	Antineoplastic Agents Anti-acne Agents Keratolytic Agents Skin and Mucous Membrane Agents
Lithium
sodium iodide	X	Lithium
lithium	D	Lithium
povidone iodine	D	Lithium
iodine	D	Lithium
potassium iodide	D	Lithium
Oxytocics
misoprostol	X	Anti-Ulcer Agents Oxytocics Abortifacient Agents, Nonsteroidal Abortifacient Agents Prostaglandins
oxytocin	X	Anti-tocolytic Agents Labor Induction Agents Oxytocics
Others
warfarin	X	Anticoagulants Rodenticides Coumarin and Indandione Derivatives
ribavirin	X	Antiviral Agents Antimetabolites
thalidomide	X	Immunosuppressive Agents Leprostatic Agents Teratogens Angiogenesis Inhibitors
chenodeoxycholic acid	X	Cholagogues and Choleretics
bosentan	X	Antihypertensive Agents
coumarin	X	Agent for antivaricose therapy Vasoprotective agent
miglustat	X	Anti-HIV Agents Enzyme Inhibitors
finasteride	X	Enzyme Inhibitors Skin and Mucous Membrane Agents Anti-baldness Agents Antihyperplasia Agents
amiodarone	D	Vasodilator Agents Enzyme Inhibitors Anti-Arrhythmia Agents
atenolol	D	Antihypertensive Agents Adrenergic Agents Adrenergic beta-Antagonists Sympatholytics Antiarrhythmic Agents Anti-Arrhythmia Agents
carbamazepine	D	Anticonvulsants Analgesics Antimanic Agents Analgesics, Non-Narcotic
efavirenz	D	Anti-HIV Agents Nonnucleoside Reverse Transcriptase Inhibitors Reverse Transcriptase Inhibitors
penicillamine	D	Antirheumatic Agents Chelating Agents Antidotes
perindopril	D	Antihypertensive Agents Angiotensin-converting Enzyme Inhibitors
phenindione	D	Anticoagulants
phenytoin	D	Anticonvulsants
voriconazole	D	Antifungals Antifungal Agents
carbarsone	D	Antiprotozoal
terpin hydrate	D	Acute and chronic bronchitis
