# Supplementary material for: A Modified Murine Embryonic Stem Cell Test for Evaluating the Teratogenic Effects of Drugs on Early Embryogenesis
Source: PLoS One. 2015 Dec 18;10(12):e0145286. doi: 10.1371/journal.pone.0145286 (PMC4686177; doi:10.1371/journal.pone.0145286)
Supplement: S3 Table — (XLSX) [file pone.0145286.s005.xlsx]

## Sheet: Sheet1
Table S3. List of FDA Pregnancy Category A and B drugs examined in this study
Drug Names	Categories	Properties	Beating	Neurites	Phenotypes
liothyronine	A	Thyroid Hormone Replacement Agents	+	-	Normal
nystatin	A	Ionophores	+	-	Normal
acarbose	B	Inhibitor of alpha Glucosidase	+	-	Normal
azelaic acid	B	Dermatologic Agents	+	-	Normal
bisacodyl	B	Stimulant laxative Agents	+	-	Normal
clopidogrel sulfate	B	Platelet Aggregation Inhibitors	+	-	Normal
cromolyn	B	Anti-Asthmatic Agents	+	-	Normal
ethacrynic acid	B	Diuretics	+	-	Normal
probucol	B	Antioxidants Anticholesteremic Agents	+	-	Normal
metformin	B	Antidiabetic Agents	+	-	Normal
miglitol	B	Antidiabetic Agents	+	-	Normal
lactulose	B	Gastrointestinal Agents	+	-	Normal
lactulose	B	Gastrointestinal Agents	+	-	Normal
tranexamic acid	B	Antifibrinolytic Agents	+	-	Normal
ursodiol	B	Cholagogues and Choleretics	+	-	Normal
